# Supplementary material for: Unraveling the genetic complexity underlying sorghum response to water availability
Source: PLoS One. 2019 Apr 18;14(4):e0215515. doi: 10.1371/journal.pone.0215515 (PMC6472798; doi:10.1371/journal.pone.0215515)
Supplement: S1 Table — Trait appreviations are as following; Leaf area (LA), total root lengths (TRL), leaves dry weight (LDW), stems dry weight (SDW), roots dry weight (RDW), above ground dry matter (AGDM) was calculated as the sum of LDW and SDW, Specific leaf area (SLA) was calculated as ratio between LA and LDW, heading date (HD), seed number (SN), hundred seed weight (HSW) and yield (YLD). (CSV) [file pone.0215515.s001.csv]

Gen!	env!	AGDM_C1	AGDM_C2	AGDM_D1	AGDM_D2	LA_C1	LA_C2	LA_D1	LA_D2	Leaf_C1	Leaf_C2	Leaf_D1	Leaf_D2	RDW_C1	RDW_C2	RDW_D1	RDW_D2	SLA_C1	SLA_C2	SLA_D1	SLA_D2	Stem_C1	Stem_C2	Stem_D1	Stem_D2	TRL_C1	TRL_C2	TRL_D1	TRL_D2	HKG-C	HKG-D	SN-C	SN-D	YLD-C	YLD-D	HD-C	HD-D
1	Sorghum	7.22	2.3255	3.515	2.545	1164.1	463.555	523.28	437.98	4.51	1.52	2.225	1.555	1.35	0.44145	1.33885	0.5741	258.47	304.677619	235.3711959	283.8967482	2.71	0.8055	1.29	0.99	3151.72	2626.79875	4436.45635	3935.36915	0.66	0.37	498.99	286.49	3.3	1.06	73	70
3	Sorghum	7.91	3.345	3.69	3.07	849.42	420.64	312.45	418.44	4.74	1.465	2.055	1.375	1.37	0.56165	1.3876	0.78245	179.89	287.545715	151.432199	304.5761856	3.18	1.88	1.635	1.695	3881.04	4207.752	3829.4107	4123.58305	2.37	3.47	886.26	211.72	20.4	6.71	57	52.5
4	Sorghum	11.01	3.6	3.48	3.34	1659.32	568.24	303.9	496.345	6.31	1.955	1.905	1.76	3.17	0.59735	1.724	0.7798	267.55	292.3341705	158.245398	282.0142045	4.7	1.645	1.575	1.58	9045.25	3143.3606	4642.6965	4715.75855	2.24	2.09	891.53	346.49	19.93	7.07	59	57
5	Sorghum	13.01	5.44	4.155	4.88	1583.84	570.89	286.015	536.3	7.56	1.92	2.23	1.89	3.11	0.9941	1.17705	0.9452	207.26	295.30664	126.0423743	283.3400793	5.45	3.52	1.925	2.99	6395.71	7530.27655	4951.77535	5027.51855	2.81	2.23	751.06	205.55	21.18	4.58	59.5	54
6	Sorghum																													0.69	0.76	521.59	607.89	3.7	4.62	71.5	70.5
7	Sorghum	10.73	3.715	3.5	2.965	1167.95	613.02	401.425	459.18	6.9	1.97	2.175	1.67	2.6	0.65205	2.46735	0.6035	172.96	310.1268567	185.7548404	274.1159934	3.83	1.745	1.325	1.295	6410.34	5334.39345	5045.79885	4637.1328	2.56	2.26	621.84	218.96	15.11	4.76	59	53
8	Sorghum	11.66	5.7	4.225	4.76	1294.62	765.05	353.65	707.31	7.2	2.815	2.255	2.645	2.6	1.0504	1.735	1.1336	182.24	274.3515361	157.3821078	271.2115717	4.46	2.885	1.97	2.115	4956.45	5982.0209	4743.6389	5474.0669	1.69	2.18	865.35	275.28	14.48	5.36	56.5	53.5
9	Sorghum	10.35	4.505	3.84	3.48	935.87	623.87	305.005	645.445	6.35	2.385	1.985	1.975	2.59	0.75575	2.0985	0.72595	148.29	261.9305727	152.0564221	331.8317575	4	2.12	1.855	1.505	9141.02	5692.2758	4964.92105	5574.83175	1.18	0.7	100	121.7	1.18	0.93	69	67.5
10	Sorghum	10.13	3.22	3.05	2.37865	1364.41	540.205	346.04	420.25	6.23	1.78	1.825	1.415	2.45	0.63745	1.4955	0.4905	218.65	303.2703867	191.5947127	299.4202451	3.9	1.44	1.225	0.96365	7486.46	5195.71785	4680.16805	4779.4467	1.42	1.75	1142.25	481.15	16.22	8.22	58	63
11	Sorghum	8.87	2.915	3.39	2.775	1160.13	353.27	259.81	422.985	5.26	1.29	1.98	1.36	1.84	0.6303	1.47425	0.6598	215.87	274.5045203	131.1246588	311.1684156	3.61	1.625	1.41	1.415	3945.39	4137.88385	3342.8442	4512.3722	0.48		427.08		2.05		75	65.5
12	Sorghum	9.91	1.9	3.47	3.49	1264.03	384.44	254.115	596.925	6.19	1.285	2.06	2.235	1.84	0.3796	2.2491	0.79205	200.91	300.8005839	123.9534057	265.4445954	3.72	0.615	1.41	1.255	3079.24	2514.42255	5456.6133	4806.44445	0.71	0.26	582.94	357.69	4.53	0.93	75	67.5
13	Sorghum	9.52	4.57	3.895	4.76	1233.67	780.975	269.845	929.315	6.07	3.14	2.335	3.295	2.02	0.49125	1.71715	1.04275	199.06	250.430086	115.347712	284.736704	3.45	1.43	1.56	1.465	5746.78	4596.65615	4335.09345	4934.79245
14	Sorghum	8.28	3.925	3.44	3.72	1197.77	694.555	380.895	607.505	4.84	2.235	2.05	2.08	1.85	0.62865	2.2434	0.79985	247.96	311.0017922	185.0586905	296.1470075	3.45	1.69	1.39	1.64	4306.74	5075.769	4573.57525	5568.1481	2.49	2.01	906.17	290.71	22.23	5.86	62	55
15	Sorghum	10.64	4.225	3.905	3.155	1632.82	656.55	444.025	480.86	6.45	2.09	2.285	1.675	2.64	0.888	1.4902	0.75925	250.44	313.9445513	191.7282004	287.9152193	4.19	2.135	1.62	1.48	4860.7	5193.11835	5531.24995	4857.3927	1.46	1.15	692.1	472.62	12.56	5.5	67	65
16	Sorghum	9.12	3.38	4.17	3.475	1380.95	617.99	392.68	583.355	5.2	2.1	2.425	2.11	2.57	0.47165	2.13025	0.8643	266.57	294.4472664	160.9147596	277.6090572	3.92	1.28	1.745	1.365	4265.53	3348.25305	4611.94955	4450.3098	2.72	2.18	731.62	382.82	19.9	8.11	59	56.5
17	Sorghum	12.09	4.62	3.72	3.485	1699.04	467.635	350.965	369.965	7.28	1.71	2.085	1.28	3.18	0.92205	1.8616	0.90165	235.19	272.7217771	168.1680279	292.2955215	4.82	2.91	1.635	2.205	8331.34	5099.6358	4080.29975	4787.2157
18	Sorghum	11.08	4.055	3.185	3.91	1406.92	673.715	345.605	703.91	7.03	2.435	1.86	2.32	2.32	0.587	2.09725	1.05885	205.2	276.807717	188.3167015	303.8841778	4.06	1.62	1.325	1.59	7522.84	4308.24355	4230.24665	5723.08545	1.5	1.57	1199.7	602.43	17.66	9.45	56	55
19	Sorghum	11.08	4.44	3.205	4.04	1117.84	600.315	407.44	573.58	6.36	2.08	1.98	2.13	3.3	0.89865	1.24125	0.9149	179.13	288.4474163	214.5671739	274.4305786	4.72	2.36	1.225	1.91	10181.54	5419.36415	3263.0269	5417.49485	1.76	0.92	813.63	405.59	14.44	3.76	67	58
20	Sorghum	10.7	4.745	3.49	5.18	1395.58	749.12	290.74	562.925	7	2.82	2.02	3.3	3.18	0.87965	1.91495	1.18425	198.75	265.6453901	144.7772364	174.0506731	3.7	1.925	1.47	1.88	5169.49	5796.26935	4486.87725	5759.9913	1.53	1.27	983.33	655.29	15.07	8.27	59	56.5
21	Sorghum	9.4	3.18	3.05	2.585	1105.63	594.155	398.325	497.5485	5.42	1.89	1.84	1.595	1.61	0.61455	0.89005	0.53705	202.32	314.1743169	209.2327236	312.1331414	3.99	1.29	1.21	0.99	3294.7	4677.74835	2785.10985	3866.34835	0.9		314.44		2.83		77.5	71
22	Sorghum	10.78	5.23	3.685	4.55	1283.44	890.69	359.07	934.175	6.91	3.03	2.235	2.81	2.53	0.6632	2.084	0.80965	186.2	294.6457832	160.7847317	337.4831635	3.88	2.2	1.45	1.74	4609.64	4920.41365	5320.74535	5863.60345
23	Sorghum																													1.72	1.27	323.84	309.45	5.57	3.93	71	66.5
24	Sorghum	9.09	2.005	3.01	2.05	1381.72	424.73	458.585	350.92	5.68	1.33	1.98	1.315	1.42	0.32835	1.5224	0.46915	244.49	320.8573376	233.826983	266.904171	3.41	0.675	1.03	0.735	3950.51	3119.9558	5206.0499	4014.8966	1.71	1.33	1020	306.72	17.31	4.24	63.5	59.5
25	Sorghum	9.34	4.24		3.265	1392.1	651.935		550.46	5.74	2.17		1.735	1.64	0.44535		1.228	244.11	312.2421769		320.8887521	3.6	2.07		1.53	4772.32	3002.50885		6320.85285		0.58		443.05		2.49	69	73.5
26	Sorghum	9.99	3.985	4.055	3.26	1469.26	767.12	416.98	549.565	6.06	2.4	2.29	1.845	2.86	0.7442	2.2626	0.74365	244.31	319.7056832	182.8966531	296.0648591	3.94	1.585	1.765	1.415	5902.51	4337.5211	4420.58675	4591.53355	0.51	0.9	282.35	247.46	1.44	1.77	70.5	69
27	Sorghum	10.26	4.985	4.07	4.135	1564.91	711.355	346.3	583.765	6.25	2.48	2.25	1.96	2.97	0.92555	2.44305	1.07085	250.68	290.525237	152.7705148	295.9821675	4.01	2.505	1.82	2.175	4849.67	4689.0231	5525.17025	5385.88385	2.22		409.46		9.09		80	79.5
28	Sorghum	11.75	5.35	3.68	4.64	1443.41	734.4	307.985	580.875	7.29	2.865	2.13	2.43	3.02	0.9157	2.7867	1.0568	193.69	256.7949433	144.3283151	237.4714373	4.47	2.485	1.55	2.21	7442.86	5301.51735	4844.4932	5624.6086	1.34	0.67	794.16	538.44	10.57	3.29	69	62
29	Sorghum	12.93	4.335	3.425	2.6858	1769.78	797.035	397.76	416.44	7.81	2.58	1.9	1.6669	3.48	0.7549	1.8412	0.51125	226.79	308.8764113	219.8092885	181.1281646	5.12	1.755	1.525	1.0189	9056.32	3979.7122	5991.71535	3042.8572	0.97	0.64	451.99	424.17	4.37	2.73	68.5	67
30	Sorghum	7.63	3.345	3.81	4.14	1121.77	525.18	286.095	527.56	4.96	1.85	2.26	2.06	1.18	0.5714	1.60565	1.08205	211.75	284.3160819	126.5631067	256.0693275	2.68	1.495	1.55	2.08	2815.31	4364.5287	4042.4329	5265.953	1.12	0.24	534.17	304.17	6.31	0.73	76.5	66.5
31	Sorghum	10.32	3.92	3.355	4.435	1484.13	619.315	288.25	682.675	6.48	2.085	2.015	2.35	2.54	0.66285	1.75515	0.8418	229.56	297.0393173	143.1245134	290.6860874	3.85	1.835	1.34	2.085	6517.66	4526.1857	5363.9545	4373.0794	1.8	1.71	1097.34	489.33	19.75	8.29	59	57.5
32	Sorghum																													2.48	2.55	638.77	204.49	15.79	4.99	56	53.5
33	Sorghum																													1.75	1.2	919.14	692.29	15.84	8.53	63.5	60.5
34	Sorghum	9.73	3.155	2.59	3.18	1333.28	371.41	257.2275	456.6	6.26	1.45	1.62	1.6	2.26	0.4987	1.4259	0.66275	214.41	257.4571374	155.2673983	284.7805644	3.47	1.705	0.97	1.58	5399.54	3817.25495	2828.18485	4535.6554	1.38	0.95	786.23	442.11	10.85	4.2	74	68.5
35	Sorghum	7.12	4.045	4.07	3.18	987.5	647.695	401.71	617.24	4.44	2.25	2.185	2.02	1.79	0.7421	1.658	0.6573	217.37	289.0598055	183.205618	305.0980527	2.69	1.795	1.885	1.16	4730.02	4426.30405	6007.7677	4600.977	2.2	2.18	718.03	450.24	15.85	8.62	58.5	58
36	Sorghum	8.85	3.91	3.91	3.36	866.37	525.705	367.43	654.94	5.58	2.005	2.47	2.005	1.35	0.69515	1.0991	0.60675	155.88	259.4780695	153.7364017	328.2674907	3.27	1.905	1.44	1.355	3489.77	4981.3363	3839.729	4251.2071		1.39		746.76		10.38	68	68.5
37	Sorghum	9.63	4	3.245	3.655	1552.76	524.77	272.125	510.81	5.99	2.025	1.925	1.7	3.05	0.603	1.8538	0.859	259.21	259.1629878	140.9633096	301.0941003	3.64	1.975	1.32	1.955	6212.93	3889.3717	5099.7373	5025.00325	1.71	1.47	1055.26	602	17.74	8.83	60	56.5
38	Sorghum	10.64	4.685	3.56	3.255	1298.03	804.24	384.235	640.66	6.47	2.595	2	1.97	2.71	0.87715	1.8028	0.7008	210.75	312.01547	191.8930384	326.0204235	4.17	2.09	1.56	1.285	7059.04	5258.6841	5333.4408	4937.42575
39	Sorghum	10.56	3.58	4.115	2.545	1505.07	503.44	534.5	443.26	6.22	1.695	2.455	1.435	2.17	0.61695	1.43965	0.6564	241.32	301.4309976	217.7817978	306.7018138	4.34	1.885	1.66	1.11	5929.11	3827.85335	6271.17455	4722.15685	1.99	1.21	914.48	454	18.17	5.4	64.5	58.5
40	Sorghum	11.78	5.02	3.545	2.91	1486.24	598.48	369.885	430.895	7.18	2.165	2.1	1.42	1.96	1.0493	1.5395	0.6742	204.75	277.287201	174.7376631	303.2569393	4.6	2.855	1.445	1.49	6790.66	6042.14455	4652.08785	5053.8967		0.96		308.29		2.8	68	66
41	Sorghum	9.81	3.38	3.635	2.905	1375.71	579.69	466.34	418.465	6.02	1.865	2.12	1.63	2.14	0.6427	1.40365	0.78425	228.66	311.2846387	220.1613571	256.0347331	3.79	1.515	1.515	1.275	6886.54	4521.23425	4553.80515	3977.0951	1.98	2.58	555.31	191.86	12.08	4.95	66.5	59.5
42	Sorghum	11.23	4.335	2.475	3.87	1750	737.66	378.97	617.355	6.79	2.405	1.645	2.195	3.39	0.70815	1.04185	0.7496	258.98	305.5354717	225.1865094	283.4558787	4.44	1.93	0.83	1.675	8383.19	4570.44265	3932.23295	3895.1044		0.27		233.33		0.63	73	72.5
43	Sorghum	11.7	4.215	3.97	3.3	1637.3	616.015	292.87	661.585	7.02	2.235	2.185	1.915	2.75	0.79615	1.4673	0.90745	233.76	275.7861065	133.3758803	344.7985758	4.69	1.98	1.785	1.385	10219.97	4687.9335	3867.55245	5374.61265
44	Sorghum	12.12	5.24	3.76	4.025	1346.49	526.39	326.55	480.49	7.46	2.14	2.14	1.835	2.53	0.89555	1.98945	0.8319	185.21	250.1056437	152.5909815	260.8719612	4.66	3.1	1.62	2.19	8254.35	5899.8873	4706.9236	5623.1394	2.52	2.38	821.86	276.66	20.74	6.7	57	52
45	Sorghum	10.39	4.25	3.5	3.545	1454.15	591.685	217.915	567.385	6.55	2.215	2.16	1.875	2.8	0.8248	1.9424	0.78765	222.43	268.9825412	100.807661	302.8834098	3.84	2.035	1.34	1.67	7085.44	5402.62145	5460.3229	4780.76975	2.09	2.41	1067.53	258.68	22.18	5.95	59.5	56.5
46	Sorghum	7.23	4.49	2.81	3.139	887.73	736.265	429.94	529.89	4.51	2.61	1.81	1.93095	1.27	0.8055	1.4031	0.59415	194.8	282.9962824	237.9419759	278.0644606	2.73	1.88	1	1.20805	3452.69	5711.75095	4499.4803	4535.6388	1.39	1.27	997.9	296.85	13.77	3.77	61	61
47	Sorghum	8.03	1.01745	3.02	2.995	1001.92	221.285	462.915	406.915	4.93	0.6788	1.89	1.635	1.31	0.12105	1.49365	0.67765	216.75	326.8690663	245.6244949	249.9201932	3.1	0.33865	1.13	1.36	4340.48	1560.53845	3947.44205	2548.54975	2.64	2.43	795.1	335.84	20.88	8.07	58	53
48	Sorghum	12.3	3.845	3.725	2.9	1052.66	531.845	331.47	491.65	6.58	1.855	2.12	1.57	2.97	0.72875	0.84605	0.5165	160.78	285.0763033	156.1892301	312.6619077	5.72	1.99	1.605	1.33	4769.91	4632.16765	3443.21245	4099.516	1.76	1.19	487.5	354.06	11.37	4.02	65	61
49	Sorghum	11.05	3.225	3.76	3.22	1683.96	461.63	347.725	422.94	6.88	1.57	2.345	1.505	2.01	0.5029	1.89395	0.7896	245.44	294.5427032	148.4174497	280.7513478	4.17	1.655	1.415	1.715	6890.42	4602.1001	5033.9839	4804.26435	1.4	0.47	1170	544.03	16.38	2.64	70.5	66.5
50	Sorghum	11.44	4.875	3.915	3.195	1559.82	765.66	286.615	526.36	7.12	2.7	2.3	1.785	2.34	0.8283	1.6826	0.5538	219.2	284.7050439	125.4970112	294.9564255	4.32	2.175	1.615	1.41	8440	4524.40675	4829.36185	4121.5126		0.66		562.12		3.71	72	72.5
51	Sorghum	8.74	2.895	4.53	4.24	996.48	488.205	352.9	418.15	5.47	1.67	2.585	1.855	1.3	0.5274	1.28375	0.9232	178.2	292.1767271	136.6866337	225.1580485	3.27	1.225	1.945	2.385	3074.47	3299.0909	4126.9322	5343.7607	1.19	0.34	525.37	611.76	5.62	2.08	71	66
52	Sorghum	9.74	4.235	3.755	4.01	1502.31	676.975	284.485	728.34	5.77	2.29	2.2	2.83	2.26	0.65585	2.2135	0.90215	265.21	298.0890809	129.3749768	256.6433739	3.98	1.945	1.555	1.18	4912.37	4509.92195	4898.25805	4932.27935	1.46	1.08	612.84	525.63	8.08	5.6	66.5	63
53	Sorghum	10.65	5.91	3.245	3.665	1363.58	1022.355	366.125	674.335	6.37	3.635	2	2.305	2.14	0.99345	1.3998	0.7003	214.17	281.3648553	180.2728462	286.7799957	4.28	2.275	1.245	1.36	5174.22	5664.03835	5041.07505	5173.50315	3.3	2.45	415.78	162.18	13.86	4.37	53.5	50
54	Sorghum																													1.9	1.42	990.76	511.18	18.88	6.27	60	57.5
55	Sorghum																													1.17	0.98	703.75	456.35	8.21	4.48	67	65.5
56	Sorghum	6.43	2.726	3.24	3.485	952.54	580.43	566.25	637.935	3.96	1.915	2.09	2.255	1.24	0.39715	1.1065	0.63285	240.5	301.9161426	241.9871795	294.5010964	2.47	0.811	1.15	1.23	2806.15	2962.8861	5364.3478	4334.591	2.13	0.76	165.48	513.54	3.5	4.39	67	61
57	Sorghum	10.93	3.115	3.895	4.155	1576.65	557.35	445.31	705.02	6.8	1.845	2.595	2.485	2.16	0.53945	2.05875	0.6098	231.85	305.0938057	172.287656	286.5351232	4.13	1.27	1.3	1.67	5650.15	3584.93355	5020.4982	5126.3338	1.73	1.8	887.3	474.97	15.03	8.54	60.5	59.5
58	Sorghum	10.4	4.32	3.51	4.555	1213.08	550.185	257.05	568.195	5.8	1.935	1.98	1.935	2.66	0.7724	1.44235	1.1062	209.24	286.0162915	132.0738636	293.7763179	4.6	2.385	1.53	2.62	6706.96	5159.2682	5205.33315	5754.99055	2.45	1.24	791.12	440.15	19.13	5.47	65.5	57
59	Sorghum	9.88	3.175	3.775	3.285	865.46	544.23	397.885	458.47	6.09	1.735	2.245	1.705	2.49	0.6106	2.22605	0.80985	142.11	314.9904394	177.2887632	269.1894667	3.79	1.44	1.53	1.58	5439.98	4306.3673	5082.94825	4850.67305	2.65	2.21	763.54	128.32	20.13	3.02	58	53.5
60	Sorghum	7.74	2.975	3.38	2.23	1254.61	389.425	506.205	378.47	4.92	1.635	2.185	1.27	1.57	0.50815	1.489	0.56345	255.52	242.5599726	232.1962153	297.6891121	2.82	1.34	1.195	0.96	4372.01	4292.51565	5590.26915	3972.88875	2.08	0.86	391.35	513.72	8.14	4.5	68	62
61	Sorghum	7.74	3.08	3.045	3.225	1252.81	432.46	398.165	422.05	4.86	1.625	1.91	1.375	2.54	0.7464	2.30545	0.78135	259.94	265.6459378	209.9615045	307.6822462	2.88	1.455	1.135	1.85	5346.82	3735.83925	4828.32705	4921.41755	1.9	2.29	533.89	313.54	10.07	7.18	51.5	47
62	Sorghum	8.82	2.085	3.61	1.64035	1204.13	332.9	536.19	354.915	5.44	1.19	2.2	1.045	1.38	0.3509	1.2584	0.3933	221.54	279.8215539	244.714188	339.8416514	3.39	0.895	1.41	0.59535	3649.99	3278.22265	4149.99695	2843.3411	1.95	1.85	981.78	510.8	19.47	8.83	60.5	56.5
63	Sorghum	10.39	5.785	3.685	4.815	1135.34	846.325	402.735	810.365	6.22	2.875	2.115	2.69	1.99	0.89665	1.5325	0.93435	185.16	293.2679662	188.2721832	293.5644376	4.17	2.91	1.57	2.125	5819.84	5950.90955	4123.6994	5838.5397	1.76	1.55	1057.39	409.03	18.61	6.34	67.5	58
64	Sorghum	10.3	3.95	4.03	3.835	1155.49	464.355	433.105	494.195	5.58	1.655	2.15	1.79	1.85	0.75405	1.32575	0.8577	207.22	280.6261867	201.7106186	276.9737868	4.73	2.295	1.88	2.045	7359.73	5285.0036	4911.5064	5496.1367	3.08	2.55	542.74	120.94	16.67	3.22	54.5	53
65	Sorghum	10.16	3.775	2.42	3.185	1220.89	560.17	305.755	454.995	6.3	1.83	1.43	1.585	2	0.78815	1.06895	0.76275	188.94	306.9123835	233.9691716	286.3411034	3.86	1.945	0.99	1.6	6185.6	5299.99535	3506.6212	5045.1622	2.61	1.68	839.22	468.36	21.48	7.71	63	51
66	Sorghum	6.01	2.69	3.55	2.18	656.67	276.595	382.905	264.855	3.24	0.97	1.965	0.89	1.11	0.4248	0.97375	0.4406	205.45	284.7559574	195.6114485	297.0934219	2.77	1.72	1.585	1.29	3045.96	3584.954	4261.4618	3312.16715	1.79	1.45	467.27	406.49	8.37	5.83	63	60
67	Sorghum	11.29	3.86	3.68	3.035	1382.15	428.37	424.995	423.65	7.13	1.37	2.105	1.245	2.45	0.64105	1.5992	0.69415	192.28	312.6615475	201.5240686	306.9927536	4.16	2.49	1.575	1.79	6833.07	4761.28485	4337.80595	4585.1112	1.47	1.13	825.97	434.4	11.87	4.85	65	61
68	Sorghum	11.92	3.865	3.835	4.87	1542.09	536.4	401.59	570.995	7.38	1.695	2.36	1.955	2.23	0.49215	1.75655	1.1829	210.43	317.1550018	167.0221184	292.4874489	4.54	2.17	1.475	2.915	7174.61	4466.5402	4514.34635	5766.0932	1.71	0.67	157.31	715.87	2.69	4.79	69.5	69.5
69	Sorghum	6.93	4.265	4.185	4.435	823.45	534.37	337.005	577.37	4.19	1.78	2.17	1.935	1.18	0.73695	1.56765	0.933	192.74	302.0318296	156.604941	300.1858498	2.74	2.485	2.015	2.5	3872.18	5259.62375	4287.95265	5588.089	1.07	0.44	541.12	541.37	5.79	2.14	67	71
70	Sorghum	13.35	3.72	4.26	4.445	1981.12	534.44	340.25	550.36	8.41	1.73	2.49	1.785	2.69	0.71365	1.9299	0.98575	236.97	310.4281215	136.6576609	308.7878311	4.94	1.99	1.77	2.66	8530.44	4657.5353	5338.55535	6052.1499	2.24	2.46	910.87	266.32	19.53	6	58	54.5
71	Sorghum	11.17	5.05	3.94	4.02	1379.22	538.705	423.19	501.51	6.75	2.005	2.265	1.73	2.26	0.7676	2.12825	0.9908	199.36	271.3569588	187.7827869	289.6071763	4.42	3.045	1.675	2.29	7168.76	5406.77385	5287.10605	5310.39065	1.42	0.78	1166.88	596.15	16.85	4.65	74	60
72	Sorghum																													0.89	0.48	683.8	743.75	6.51	3.57	70.5	67
73	Sorghum	7.77	4.01	3.92	3.415	1210.47	685.87	390.735	559.785	4.7	2.545	2.3	2.185	1.71	0.6956	1.8857	0.91555	257.55	270.2993836	169.3380632	257.1192469	3.07	1.465	1.62	1.23	4211.32	4482.30575	5723.1392	5415.2446	0.42	0.26	328.57	315.38	1.38	0.82	71	69
74	Sorghum	11.45	4.47	3.76	4.075	1665.78	564.15	403.37	566.765	6.99	1.955	2.19	1.9	2.77	0.79465	1.89455	0.94885	239.45	288.8383515	184.0750548	298.752664	4.46	2.515	1.57	2.175	6101.71	3821.9955	6097.1497	5316.63535	1.87	1.78	1004.8	444.25	18.69	7.78	60.5	58
75	Sorghum	9.53	2.62	3.395	3.76	1538.61	418.185	287.165	429.005	5.98	1.52	2.145	1.92	2.12	0.609	1.47065	0.85505	258.52	276.5361242	135.7915442	230.4561426	3.55	1.1	1.25	1.84	5388.99	4844.04405	5323.8051	5885.28455	1.78	0.49	773.03	342.74	13.76	1.8	70.5	62.5
76	Sorghum	10.08	4	4.185	3.695	1617.8	530.15	410.305	537.075	6.56	1.85	2.385	1.905	2.65	0.74505	1.58995	0.9985	246.61	286.7067547	172.2919951	280.9954049	3.52	2.15	1.8	1.79	6164.91	3925.67885	4225.7767	3960.10865	2.33	2.15	886.57	382.92	20.56	8.05	57	51.5
77	Sorghum	9.05	5.205	3.395	3.955	1157.62	546.155	494.44	585.11	5.6	2.605	2.07	2.145	2.06	0.8559	1.2818	0.7267	201.03	207.9292841	240.8428733	282.1662519	3.46	2.6	1.325	1.81	5298.61	4976.5901	4220.16705	5629.3505	2.3	0.95	552.52	488.94	12.49	3.65	66	57
78	Sorghum	12.25	4.82	3.31	3.24	1451.09	723.805	380.62	525.03	7.75	2.36	1.985	1.615	3.72	1.0228	1.84775	0.6946	185.62	306.8686881	191.6202282	324.7165774	4.51	2.46	1.325	1.625	8407.99	5846.4903	5175.9072	5049.44445	1.47	0.82	906.8	684.57	13.33	5.62	68	62
79	Sorghum	12.23	5.085	3.84	4.1	1441.57	837.055	449.935	718.81	7.11	2.595	2.135	2.21	3.35	0.94775	1.848	0.92305	201.81	323.599145	210.7798771	325.3355673	5.12	2.49	1.705	1.89	9734.71	5297.60035	4579.0831	5380.11005	1.67	1.34	1151.69	551.75	18.54	6.73	63.5	59
80	Sorghum	7.4	4.345	3.565	4.255	894.74	772.1	318.88	625.7	4.65	2.655	1.95	2.655	1.58	0.8769	1.4489	0.9527	209.95	291.1834491	165.5127293	237.2546213	2.76	1.69	1.615	1.6	4084.23	4519.677	4723.68365	5198.54585	1.47	0.71	1100.68	537.39	16.18	4.21	69	68.5
81	Sorghum																													2.01	1	986.57	626.76	19.83	6.04	68	62
82	Sorghum	12.18	4.49	3.765	4.68	1622.77	684.6	305.18	717	7.41	2.56	1.965	2.655	2.36	0.83525	1.5769	1.0037	219.49	272.5353881	155.2546006	269.8406089	4.77	1.93	1.8	2.025	5738.92	5476.2289	4510.10525	5176.2395	0.61	0.58	378.69	563.79	2.31	3.27	75	71
83	Sorghum	10.81	3.93	3.72	5.23	1573.76	438.525	241.465	531.85	6.49	1.54	2.12	1.97	2.74	0.5853	2.3042	0.9836	239.1	284.022097	112.7221702	270.0999404	4.32	2.39	1.6	3.26	6761.35	5207.4423	4303.36575	5971.73645	1.72		532.54		9.27		75	63.5
84	Sorghum	11.55	3.055	3.91	3.885	1343.72	447.025	388.875	420.6	7.22	1.515	2.18	1.64	2.95	0.51055	1.58145	0.8829	188.64	294.6820804	178.7930208	258.391551	4.33	1.54	1.73	2.245	6408.48	3637.76685	4933.98205	4854.54195	2.55	3.11	595.1	160.89	15.37	4.98	54	48.5
85	Sorghum	11.23	3.7	3.55	2.755	1329.07	603.815	504.35	421.08	6.7	2.11	2.2	1.505	2.82	0.5683	1.7226	0.6091	197.98	284.9891214	211.0251046	278.0778856	4.54	1.59	1.35	1.25	9371.9	4212.47485	5527.2496	4412.5094	1.95	3.17	945.8	100	18.49	3.17	56.5	55
86	Sorghum	10.27	2.492	3.635	2.555	1481.58	411.37	375.61	319.7	6.42	1.42	2.42	1.18	2.34	0.58815	2.11275	0.5697	232.26	290.1261787	153.8498838	270.249566	3.85	1.072	1.215	1.375	4092.99	3085.96045	4756.4707	4217.59385	2.29	2.87	820.96	209.51	18.8	5.99	56.5	53
87	Sorghum	8.69	3.48	3.76	4.08	1132.6	659.055	480.67	658.83	5.36	2.08	2.325	2.41	1.46	0.45915	1.6718	0.9271	214.85	316.9679393	206.2681527	282.0039494	3.33	1.4	1.435	1.67	4614.68	3750.8927	5800.6799	5573.4799	2.41	0.31	445.38	251.61	12.1	0.78	73.5	62
88	Sorghum	7.78	3.37	3.5	3.36	1114.04	511.835	451.925	563.035	4.53	1.76	2.04	2.01	1.75	0.5323	0.94775	0.61945	246.61	290.7356305	222.4430965	281.9127458	3.25	1.61	1.46	1.35	4062.67	3838.4278	4434.25385	4434.0821
89	Sorghum	11.49	4.63	3.57	4.22	1078.82	661.31	267.72	567.39	7.38	2.215	2.225	2.025	2.97	0.71765	1.8819	0.80305	146.63	298.4848216	122.1124383	282.8054924	4.11	2.415	1.345	2.195	8471.08	5841.4492	5067.5471	4674.36435	1.55	0.56	706.45	273.53	10.95	1.15	71	65
90	Sorghum	11.65	4.495	4.05	3.11	1589.37	731.16	421.83	578.045	6.96	2.2	2.205	1.67	2.78	0.71175	1.7242	0.59595	228.23	337.0066667	194.1290022	348.1163543	4.69	2.295	1.845	1.44	6909.33	5329.2652	4483.0163	4549.05815	1.43	1.12	1291.26	621.49	18.25	6.77	64.5	58.5
91	Sorghum	11.25	5.05	4.45	4.16	1318.48	603.57	364.97	597.305	6.16	2.14	2.345	1.915	2.3	0.76025	1.2558	0.8079	213.07	287.6581792	155.5309498	311.6959852	5.09	2.91	2.105	2.245	6279.13	4409.3375	3831.15015	5575.9371	2.34	2.34	891.63	361.82	20.71	8.31	58.5	57
92	Sorghum	11	3.36	4.11	3.465	1154.57	556.055	508.335	509.17	6.26	1.835	2.425	1.94	2.73	0.40535	1.3946	0.65795	184.83	303.0824718	209.6200218	269.43752	4.74	1.525	1.685	1.525	4939.32	3732.2127	5617.14615	4687.8056	2.42	2.32	772.67	255.45	18.48	5.98	59	53
93	Sorghum	12.35	4.365	3.52	3.6	1203.85	601.385	376.495	540.595	7.1	1.925	2.065	1.675	2.79	0.83275	1.4906	0.6326	170.33	312.4782181	181.5019561	321.1020721	5.25	2.44	1.455	1.925	7517.11	4917.91825	4552.24265	4680.0291
94	Sorghum	11.63	5.305	3.555	5.245	1347.16	762.985	569.27	630.325	6.93	2.67	2.045	2.435	2.3	0.8818	1.80235	1.15135	198.41	285.3734284	273.5468787	267.585968	4.7	2.635	1.51	2.81	7996.24	5326.5187	3717.5926	5892.91635	1.07	0.53	815.17	447.25	9.69	2.43	70.5	65
95	Sorghum	12.31	4.69	4.155	3.85	1575.19	797.545	251.645	607.54	6.89	2.315	2.27	1.93	2.43	0.69425	2.06155	0.62055	228.76	343.2354746	110.8932037	314.8783022	5.42	2.375	1.885	1.92	5909.43	4991.49775	5052.1913	4134.1724	1.52	1.74	1527.49	548.03	23.23	9.04	62	58
96	Sorghum	10.61	4.05	4.055	3.57	1584.81	608.635	435.025	550.665	6.66	1.995	2.455	1.965	1.92	0.69005	1.6685	0.73045	238.09	305.0787351	177.1730437	280.2413744	3.95	2.055	1.6	1.605	7467.98	4149.17735	4296.6458	5091.44	2.2	1.68	916.54	457.25	20.13	7.67	61	56.5
97	Sorghum	11.14	3.96	4.07	3.09	1567.68	667.02	366.385	627.185	7.21	2.325	2.285	1.565	3.27	0.59725	1.4045	0.9529	217.63	287.4817107	160.2405364	503.1986068	3.94	1.635	1.785	1.525	8246.78	4517.1518	5323.80855	5424.45665	1.74	1.6	982.18	400.96	17.09	6.32	61.5	60
98	Sorghum	12.66	3.985	3.95	3.81	1698.09	530.935	449.355	462.21	7.12	1.715	2.285	1.55	2.35	0.71005	1.4819	0.9634	238.81	310.4923777	196.6564643	300.6703269	5.54	2.27	1.665	2.26	5512.91	4711.38725	4628.1139	5857.8889	2.33		717.6		16.72		78	71.5
99	Sorghum	12.3	3.47	3.98	3.735	1591.14	488.145	422.76	580.555	7.17	1.58	2.19	1.86	1.89	0.64165	1.54585	0.9541	221.93	310.9630303	192.8069729	311.2571529	5.13	1.89	1.79	1.875	5871.9	5414.7335	5820.1211	5492.92845	2.05	1.15	871.71	100	17.87	1.15	68.5	63
100	Sorghum	11.36	4.605	3.52	3.405	1553.98	562.19	323.705	606.45	6.8	2.05	1.985	1.43	3.13	0.83685	2.4711	0.9106	228.78	274.1343447	163.4441902	481.2593407	4.57	2.555	1.535	1.975	5250.3	5345.0853	4451.46325	4892.9152	1.79	1.59	1179.51	456.68	20.75	7.25	60.5	56.5
101	Sorghum	8.5	3.815	3.355	3.285	1120.63	641.64	404.635	531.57	5.31	2.225	2.025	2.05	1.84	0.6129	2.24095	0.76075	216.31	289.7953333	199.8813466	264.4278419	3.19	1.59	1.33	1.235	8927.08	4890.2633	5365.62135	5306.7583	1.79	1.68	823.74	503.26	14.75	8.43	61	60
102	Sorghum	11.84	4.69	3.915	4.205	1668.66	688.795	268.7	735.965	7.88	2.41	2.165	2.525	2.63	0.9031	1.9073	0.9474	211.85	285.6105339	123.9470512	291.4001296	3.97	2.28	1.75	1.68	7691.08	5434.2421	4505.02065	5829.23315	1.25	2.11	765.26	155.42	10.79	3.64	58.5	64
103	Sorghum	11.53	4.91	3.575	3.54	1728.69	612.215	367.855	606.725	7.15	2.28	2.18	1.95	3.53	1.25125	2.5565	0.8959	242.4	267.7509259	168.512441	310.7121052	4.39	2.63	1.395	1.59	8251.12	5981.84525	4922.91425	5012.18665	1.97	2.17	696.43	345.51	13.68	7.74	57.5	56
104	Sorghum	11.59	4.175	3.385	4.06	1504.86	659.91	237.175	570.155	7.06	2.255	1.985	2.035	2.91	0.92125	1.7087	0.9976	213.2	292.649292	119.9127139	279.8831987	4.53	1.92	1.4	2.025	7161.95	4896.8955	4739.6087	5749.8077	2.71	2.08	790.99	505.82	21.27	10.07	59	51.5
105	Sorghum	9.95	3.545	3.83	4.885	1485.68	622.385	340.72	735.43	6.12	1.94	2.26	2.495	2	0.4793	1.73645	0.91305	249.74	320.5462187	151.8174104	294.470347	3.83	1.605	1.57	2.39	6065.99	4131.275	4989.38795	4830.71235	1.86	1.2	486.96	759.33	8.5	9.02	60	58.5
106	Sorghum	10.59	3.525	3.375	1.33565	1425.25	499.03	374.165	141.24	6.42	1.705	1.955	0.6794	2.25	0.6184	1.60575	0.3409	223.92	293.9090799	198.7377927	151.565129	4.17	1.82	1.42	0.65625	4394.92	4995.01985	4938.4702	2658.3699	2.77	2.11	395.35	379.91	9.12	8	59	55.5
107	Sorghum	11.97	4.345	4.18	4.86	1407.07	691.73	515.715	593.745	7.56	2.245	2.475	2.195	3.82	0.6143	1.6398	1.04725	185.82	308.5781798	208.3512227	270.0784295	4.41	2.1	1.705	2.665	7345.42	5480.25785	4738.8746	5713.2264	0.84	0.98	864.29	564.47	7.26	5.46	67	72.5
108	Sorghum	9.01	3.565	3.82	3.995	1312.87	541.575	361.51	676.965	5.42	1.95	2.275	2.29	1.62	0.57105	1.5176	0.86035	241.91	280.1286197	161.148062	297.4146485	3.59	1.615	1.545	1.705	4469.22	4902.81065	5457.1464	5269.6754		0.78		235.77		1.72	69	69.5
109	Sorghum	11.79	4.345	3.49	3.86	1733.2	425.75	295.865	566.89	7.03	1.89	1.975	1.74	3.72	0.82725	1.7802	0.9757	247.29	231.0488263	153.7283768	325.3994391	4.76	2.455	1.515	2.12	7241.62	4674.9233	4443.86685	4599.72125	2.98	1.41	494.79	544.68	14.84	7.68	62.5	51.5
110	Sorghum																													1.45	0.97	685.17	373.2	11.81	3.62	72.5	65
111	Sorghum																													1.05	0.66	810.5	488.21	8.34	2.87	69.5	66.5
112	Sorghum																													3.12	3.41	714.87	235.28	20.74	8.02	55.5	53.5
113	Sorghum
114	Sorghum																													1.26	0.48	949.21	603.19	11.96	2.88	70.5	66.5
115	Sorghum																													1.09	0.75	507.46	653.33	5.53	4.9	67	65.5
