# Supplementary material for: Unraveling the genetic complexity underlying sorghum response to water availability
Source: PLoS One. 2019 Apr 18;14(4):e0215515. doi: 10.1371/journal.pone.0215515 (PMC6472798; doi:10.1371/journal.pone.0215515)
Supplement: S2 Table — Positions in cM of the 120 DArT and SSR markers grouped in 14 linkage groups. (TXT) [file pone.0215515.s002.txt]

Dsenhsbm66	1	0
sPbn-3525	1	18.8
sPbn-7317	1	26
sPbn-4174	1	32.6
sPbn-1025	1	37.7
sPbn-9806	1	38.3
sPbn-5684	1	46.1
sPbn-6007	1	55.4
sPbn-2544	1	56
sPbn-2567	1	72.3
sPbn-0274	1	80.9
sPbn-0232	1	93.6
Dsenhsbm25	2	0
sPbn-8616	2	23.2
sPbn-4081	2	25.5
sPbn-1617	2	29.7
sPbn-1801	2	36.8
sPbn-4145	2	44.5
sPbn-6724	2	53.2
sPbn-1365	2	74.8
sPbn-2229	2a	0
sPbn-8688	2a	12.2
sPbn-0971	2a	25.2
Dsenhsbm15	2a	41.6
sPbn-7636	2a	60.8
sPbn-2116	2a	78.5
sPbn-5544	2a	79.1
Dsenhsbm87	3	0
Dsenhsbm31	3	12.1
sPbn-5454	3	22.2
sPbn-8888	3	38.9
sPbn-1906	3	41.5
sPbn-5594	3	70.4
sPbn-5491	3	73
sPbn-7639	3	86.5
sPbn-6553	3	108.5
Dsenhsbm4	3	151.9
sPbn-9139	3a	0
sPbn-6778	3a	6.3
sPbn-0687	3a	12.3
sPbn-0038	3a	17.7
sPbn-5655	3a	17.9
sPbn-6466	3a	18.2
sPbn-6925	3a	27
sPbn-9355	4	0
sPbn-9303	4	4.8
sPbn-3523	4	25.9
sPbn-7315	4	39.2
sPbn-0854	4	41.9
sPbn-4420	4	58.1
sPbn-4041	5	0
sPbn-2880	5	5
sPbn-0381	5	18
sPbn-7308	5	22
sPbn-0254	5	32.4
sPbn-7293	5	52.3
sPbn-5119	5	53
sPbn-8116	5	59.4
sPbn-4806	5	93.2
sPbn-3031	5	104.4
sPbn-6855	5	118.5
sPbn-4664	5	150.3
sPbn-3148	5	153.5
sPbn-0873	5	160.1
sPbn-9891	5	176.2
sPbn-2404	6	0
sPbn-1387	6	6.5
sPbn-7660	6	9.5
sPbn-4036	6	13.4
sPbn-3837	6	38.3
sPbn-8196	6	53.1
sPbn-6445	6	60.3
sPbn-8928	6	60.9
Dsenhsbm37	6	77.8
sPbn-1972	6	96.8
sPbn-0017	6	114.3
sPbn-5603	6	114.8
sPbn-8954	6	121
sPbn-5101	6	121.5
sPbn-7064	7	0
sPbn-9931	7	3.7
sPbn-6518	7	35.8
sPbn-7381	7	41.5
sPbn-2566	7	62.7
sPbn-8081	8	0
sPbn-2021	8	15.8
sPbn-4162	8	16.3
sPbn-0235	8	16.5
sPbn-3195	8	40.3
sPbn-1888	8	44.6
sPbn-0380	8	57.8
sPbn-3014	8	77.2
sPbn-8992	8	102.1
sPbn-0258	8	103.6
sPbn-1661	8	106.2
sPbn-7889	8	108.8
sPbn-7013	9	0
sPbn-2179	9	1
sPbn-3002	9	32
sPbn-6515	9	37.4
sPbn-8368	9	37.9
sPbn-9091	9	38.4
sPbn-6403	9a	0
sPbn-8812	9a	18.3
sPbn-9227	9a	18.9
sPbn-6414	9a	19.4
sPbn-6089	9a	35.3
sPbn-8716	9a	50.8
sPbn-1104	10	0
sPbn-6292	10	4.1
sPbn-9381	10	19.4
sPbn-9999	10	28.9
sPbn-6271	10	51.9
sPbn-8019	10	66
sPbn-3832	10	73.3
Dsenhsbm50	10a	0
sPbn-2683	10a	20.6
sPbn-7173	10a	41.8
sPbn-2958	10a	63
sPbn-6066	10a	95.3
